# Supplementary material for: A Recent Prevalence of Hepatitis B Virus (HBV) Genotypes and Subtypes in Asia: A Systematic Review and Meta-Analysis
Source: Healthcare (Basel). 2023 Apr 1;11(7):1011. doi: 10.3390/healthcare11071011 (PMC10094200; doi:10.3390/healthcare11071011)
Supplement: Supplementary file 1 [file healthcare-11-01011-s001.zip]

Archive with 1 entries (1 files):
- healthcare-2189410-supplementary.pdf
